# Supplementary material for: Lateral Walking Gait Recognition and Hip Angle Prediction Using a Dual-Task Learning Framework
Source: Cyborg Bionic Syst. 2025 May 1;6:0250. doi: 10.34133/cbsystems.0250 (PMC12044219; doi:10.34133/cbsystems.0250)
Supplement: Supplementary 1 — Movies S1 and S2 [file cbsystems.0250.f1.zip]

Archive with 2 entries (2 files):
- Video-Experimental data acquisition process.mp4
- Video-Online hip angle prediction experiment.mp4
